# Supplementary material for: Effectiveness and Selectiveness of Traps and Baits for Catching the Invasive Hornet Vespa velutina
Source: Insects. 2020 Oct 16;11(10):706. doi: 10.3390/insects11100706 (PMC7602873; doi:10.3390/insects11100706)
Supplement: Supplementary file 1 [file insects-11-00706-s001.zip]

Archive with 3 entries (2 files):
- SUPPLEMENTARY MATERIALS/
- SUPPLEMENTARY MATERIALS/Traps and baits for trapping Vespa velutina - Fig S1, Fig S2 & Table S1.docx
- SUPPLEMENTARY MATERIALS/Traps and baits for trapping Vespa velutina - Table S2.xlsx
