# Supplementary material for: Effectiveness and Selectiveness of Traps and Baits for Catching the Invasive Hornet Vespa velutina
Source: Insects. 2020 Oct 16;11(10):706. doi: 10.3390/insects11100706 (PMC7602873; doi:10.3390/insects11100706)
Supplement: Supplementary file 1 [file insects-11-00706-s001.zip › SUPPLEMENTARY MATERIALS/Traps and baits for trapping Vespa velutina - Table S2.xlsx]

## Sheet: Table S2
ID_ROW	SITE	DATE	TRAP_DAYS	SEASON	TRAP_CODE	TRAP_MODEL	TRAP_BAIT	V.VELUTINA	V.CRABRO	VESPULA	POLISTES	A.MELLIFERA	BOMBUS	OTHER_APOIDEA	DIPTERA	LEPIDOPTERA	FORMICIDAE	OTHER_GROUPS
1	A	2018-04-27	21	Spring	TB	T	B	0	0	0	0	0	0	0	0	0	0	0
2	A	2018-04-27	21	Spring	TV	T	V	0	0	1	0	0	0	0	21	2	8	0
3	A	2018-04-27	21	Spring	VB	V	B	0	0	0	0	0	0	0	0	0	0	0
4	A	2018-04-27	21	Spring	VV	V	V	0	0	0	1	0	0	0	2	0	563	2
5	A	2018-04-27	21	Spring	TB	T	B	0	0	0	0	0	0	0	0	0	0	0
6	A	2018-04-27	21	Spring	TV	T	V	0	0	0	0	0	0	0	0	0	0	0
7	A	2018-04-27	21	Spring	VB	V	B	0	0	1	0	1	0	0	13	0	0	1
8	A	2018-04-27	21	Spring	VV	V	V	0	0	1	0	0	0	0	1	0	34	0
9	A	2018-04-27	21	Spring	TB	T	B	0	0	0	0	1	0	0	16	0	0	0
10	A	2018-04-27	21	Spring	TV	T	V	0	0	0	0	0	0	0	0	0	0	0
11	A	2018-04-27	21	Spring	VB	V	B	2	0	1	1	0	0	0	49	1	0	0
12	A	2018-04-27	21	Spring	VV	V	V	0	0	0	0	0	0	0	2	0	0	0
13	B	2018-04-27	23	Spring	TB	T	B	0	0	0	0	0	0	0	0	0	0	0
14	B	2018-04-27	23	Spring	TV	T	V	0	0	0	0	0	0	0	0	0	8	0
15	B	2018-04-27	23	Spring	VB	V	B	0	0	0	0	0	0	0	9	0	21	0
16	B	2018-04-27	23	Spring	VV	V	V	0	0	0	1	0	0	0	4	1	741	1
17	B	2018-04-27	23	Spring	TB	T	B	0	0	0	0	1	0	0	0	1	0	1
18	B	2018-04-27	23	Spring	TV	T	V	0	0	0	0	0	0	0	0	0	12	1
19	B	2018-04-27	23	Spring	VB	V	B	1	0	1	0	0	0	0	72	2	3	5
20	B	2018-04-27	23	Spring	VV	V	V	0	0	0	1	0	0	0	0	0	71	1
21	B	2018-04-27	23	Spring	TB	T	B	0	0	0	0	0	0	0	0	0	0	0
22	B	2018-04-27	23	Spring	TV	T	V	0	0	0	0	0	0	0	0	0	0	0
23	B	2018-04-27	23	Spring	VB	V	B	1	0	1	1	1	0	0	4	1	7	0
24	B	2018-04-27	23	Spring	VV	V	V	0	0	0	0	0	0	0	2	0	129	0
25	A	2018-05-18	21	Spring	TB	T	B	1	0	0	0	0	0	0	19	0	11	0
26	A	2018-05-18	21	Spring	TV	T	V	0	1	0	0	0	0	0	0	1	1975	0
27	A	2018-05-18	21	Spring	VB	V	B	2	1	0	0	0	0	0	26	1	0	0
28	A	2018-05-18	21	Spring	VV	V	V	3	0	9	1	0	0	0	24	2	38	1
29	A	2018-05-18	21	Spring	TB	T	B	1	0	1	0	1	0	0	18	4	0	1
30	A	2018-05-18	21	Spring	TV	T	V	0	0	0	0	0	0	0	3	0	7	0
31	A	2018-05-18	21	Spring	VB	V	B	0	0	0	0	0	0	0	28	1	0	0
32	A	2018-05-18	21	Spring	VV	V	V	0	0	0	0	0	0	0	1	0	23	0
33	A	2018-05-18	21	Spring	TB	T	B	2	2	1	0	0	0	0	36	5	0	0
34	A	2018-05-18	21	Spring	TV	T	V	1	0	0	0	0	0	0	7	1	0	0
35	A	2018-05-18	21	Spring	VB	V	B	4	4	4	0	0	0	0	83	2	0	0
36	A	2018-05-18	21	Spring	VV	V	V	0	0	0	0	0	0	0	3	0	7	1
37	B	2018-05-18	21	Spring	TB	T	B	1	2	0	0	0	1	0	12	1	2	0
38	B	2018-05-18	21	Spring	TV	T	V	0	0	0	0	0	0	0	1	0	653	0
39	B	2018-05-18	21	Spring	VB	V	B	0	0	0	1	0	1	0	16	1	0	0
40	B	2018-05-18	21	Spring	VV	V	V	0	0	2	0	0	0	0	5	0	124	0
41	B	2018-05-18	21	Spring	TB	T	B	2	1	0	0	0	0	0	22	6	16	0
42	B	2018-05-18	21	Spring	TV	T	V	0	0	0	0	0	0	0	11	0	61	0
43	B	2018-05-18	21	Spring	VB	V	B	9	1	0	0	0	0	0	24	0	13	0
44	B	2018-05-18	21	Spring	VV	V	V	0	0	1	0	0	0	0	3	0	93	0
45	B	2018-05-18	21	Spring	TB	T	B	5	3	1	0	0	0	0	21	3	1	0
46	B	2018-05-18	21	Spring	TV	T	V	1	0	0	0	0	0	0	0	0	1759	1
47	B	2018-05-18	21	Spring	VB	V	B	2	2	3	0	0	0	0	31	0	0	1
48	B	2018-05-18	21	Spring	VV	V	V	9	7	3	0	1	0	0	18	2	47	0
49	A	2018-06-06	19	Spring	TB	T	B	1	0	0	0	0	0	0	12	2	24	0
50	A	2018-06-06	19	Spring	TV	T	V	0	0	0	1	0	0	0	9	1	79	1
51	A	2018-06-06	19	Spring	VB	V	B	2	2	2	0	0	0	0	37	6	8	0
52	A	2018-06-06	19	Spring	VV	V	V	0	3	0	0	0	0	0	51	4	44	1
53	A	2018-06-06	19	Spring	TB	T	B	0	4	0	0	0	0	0	25	2	14	0
54	A	2018-06-06	19	Spring	TV	T	V	0	0	0	0	0	0	0	2	0	8	0
55	A	2018-06-06	19	Spring	VB	V	B	0	0	1	0	0	0	0	23	4	0	1
56	A	2018-06-06	19	Spring	VV	V	V	0	3	1	1	0	0	0	48	3	139	2
57	A	2018-06-06	19	Spring	TB	T	B	3	9	1	1	3	0	0	58	5	0	0
58	A	2018-06-06	19	Spring	TV	T	V	0	0	0	0	0	0	0	8	0	0	0
59	A	2018-06-06	19	Spring	VB	V	B	6	1	3	0	0	1	0	83	8	3	0
60	A	2018-06-06	19	Spring	VV	V	V	1	3	3	0	0	0	0	131	3	12	2
61	B	2018-06-06	19	Spring	TB	T	B	7	6	0	0	0	0	0	41	0	2	1
62	B	2018-06-06	19	Spring	TV	T	V	1	0	0	0	0	0	0	9	0	53	0
63	B	2018-06-06	19	Spring	VB	V	B	1	1	0	0	2	0	0	82	8	24	1
64	B	2018-06-06	19	Spring	VV	V	V	0	0	0	0	0	0	0	0	0	0	0
65	B	2018-06-06	19	Spring	TB	T	B	2	7	2	0	0	0	0	31	7	0	0
66	B	2018-06-06	19	Spring	TV	T	V	0	0	0	0	0	0	0	8	0	1	0
67	B	2018-06-06	19	Spring	VB	V	B	3	4	0	1	3	0	0	49	20	58	0
68	B	2018-06-06	19	Spring	VV	V	V	6	7	1	0	0	1	0	114	12	78	0
69	B	2018-06-06	19	Spring	TB	T	B	4	4	0	1	1	0	0	41	5	2	1
70	B	2018-06-06	19	Spring	TV	T	V	0	3	0	1	0	0	0	36	3	67	0
71	B	2018-06-06	19	Spring	VB	V	B	6	0	1	1	0	0	0	87	5	2	3
72	B	2018-06-06	19	Spring	VV	V	V	6	8	0	3	1	1	0	126	4	84	1
73	A	2018-06-27	21	Spring	TB	T	B	0	3	0	0	0	0	0	31	11	6	0
74	A	2018-06-27	21	Spring	TV	T	V	0	0	0	0	0	0	0	24	3	18	0
75	A	2018-06-27	21	Spring	VB	V	B	0	0	0	0	1	0	0	42	0	0	0
76	A	2018-06-27	21	Spring	VV	V	V	0	3	0	0	0	0	0	63	5	134	10
77	A	2018-06-27	21	Spring	TB	T	B	0	5	0	0	0	0	0	54	19	21	0
78	A	2018-06-27	21	Spring	TV	T	V	0	1	0	0	0	0	0	11	8	57	1
79	A	2018-06-27	21	Spring	VB	V	B	0	1	0	0	0	0	0	10	0	0	0
80	A	2018-06-27	21	Spring	VV	V	V	0	4	0	1	0	0	0	97	0	0	5
81	A	2018-06-27	21	Spring	TB	T	B	1	4	0	0	0	0	0	42	11	0	2
82	A	2018-06-27	21	Spring	TV	T	V	0	4	0	1	0	0	0	61	8	4	0
83	A	2018-06-27	21	Spring	VB	V	B	0	6	0	0	0	0	0	58	7	14	0
84	A	2018-06-27	21	Spring	VV	V	V	2	18	0	0	0	0	0	120	1	0	2
85	B	2018-06-27	21	Spring	TB	T	B	0	2	0	0	0	0	0	29	15	18	0
86	B	2018-06-27	21	Spring	TV	T	V	0	7	0	0	0	0	0	63	3	40	0
87	B	2018-06-27	21	Spring	VB	V	B	0	3	0	0	0	0	0	77	0	19	0
88	B	2018-06-27	21	Spring	VV	V	V	0	0	0	0	0	0	0	40	5	8	6
89	B	2018-06-27	21	Spring	TB	T	B	1	8	0	0	0	0	0	25	2	12	1
90	B	2018-06-27	21	Spring	TV	T	V	0	3	0	0	0	0	0	83	0	33	1
91	B	2018-06-27	21	Spring	VB	V	B	0	7	0	0	0	0	0	38	5	30	0
92	B	2018-06-27	21	Spring	VV	V	V	1	5	0	0	0	0	0	72	0	53	10
93	B	2018-06-27	21	Spring	TB	T	B	2	1	0	0	0	0	0	18	9	0	0
94	B	2018-06-27	21	Spring	TV	T	V	0	9	0	0	0	0	0	54	3	23	0
95	B	2018-06-27	21	Spring	VB	V	B	0	7	0	0	0	0	0	47	11	35	0
96	B	2018-06-27	21	Spring	VV	V	V	1	2	0	0	0	0	0	31	0	17	3
97	A	2018-11-16	38	Autumn	TB	T	B	0	2	1	0	0	0	0	50	2	0	1
98	A	2018-11-16	38	Autumn	TV	T	V	0	5	6	0	0	0	0	14	4	0	1
99	A	2018-11-16	38	Autumn	VB	V	B	0	0	2	0	0	0	0	6	1	0	0
100	A	2018-11-16	38	Autumn	VV	V	V	0	7	12	0	0	0	0	29	2	615	0
101	A	2018-11-16	38	Autumn	TB	T	B	0	0	0	0	1	0	0	56	1	0	1
102	A	2018-11-16	38	Autumn	TV	T	V	4	1	2	0	0	0	0	95	1	0	0
103	A	2018-11-16	38	Autumn	VV	V	V	15	21	16	0	0	0	0	294	2	0	3
104	A	2018-11-16	38	Autumn	VB	V	B	0	0	4	0	0	0	0	102	1	0	0
105	A	2018-11-16	38	Autumn	TB	T	B	0	0	0	0	0	0	0	81	4	0	0
106	A	2018-11-16	38	Autumn	TV	T	V	0	0	0	0	0	0	0	13	1	0	1
107	A	2018-11-16	38	Autumn	VB	V	B	0	1	0	0	0	0	0	205	1	0	1
108	A	2018-11-16	38	Autumn	VV	V	V	5	3	13	0	0	0	0	605	2	0	0
109	B	2018-11-14	37	Autumn	TB	T	B	0	3	2	0	0	0	0	203	7	1	1
110	B	2018-11-14	37	Autumn	TV	T	V	3	1	3	0	0	0	0	302	5	12	1
111	B	2018-11-14	37	Autumn	VB	V	B	0	0	0	0	0	0	0	0	0	0	0
112	B	2018-11-14	37	Autumn	VV	V	V	9	6	2	1	0	0	0	420	3	0	2
113	B	2018-11-14	37	Autumn	TB	T	B	0	0	0	0	0	0	1	50	0	0	0
114	B	2018-11-14	37	Autumn	TV	T	V	5	6	13	0	0	0	0	401	13	0	0
115	B	2018-11-14	37	Autumn	VB	V	B	1	2	4	0	0	0	0	488	2	0	0
116	B	2018-11-14	37	Autumn	VV	V	V	12	6	16	0	0	0	0	463	4	0	0
117	B	2018-11-14	37	Autumn	TB	T	B	2	0	1	0	0	0	0	105	0	0	0
118	B	2018-11-14	37	Autumn	TV	T	V	2	0	3	0	0	0	0	120	1	0	0
119	B	2018-11-14	37	Autumn	VB	V	B	0	0	5	0	0	0	0	533	0	0	0
120	B	2018-11-14	37	Autumn	VV	V	V	9	2	17	0	0	0	0	245	4	0	1
121	A	2018-12-18	32	Autumn	TB	T	B	3	0	1	0	0	0	0	105	6	0	0
122	A	2018-12-18	32	Autumn	TV	T	V	1	0	1	0	0	1	0	59	1	0	0
123	A	2018-12-18	32	Autumn	VB	V	B	0	0	0	0	0	0	0	64	2	0	0
124	A	2018-12-18	32	Autumn	VV	V	V	0	0	0	0	0	0	0	31	4	1200	0
125	A	2018-12-18	32	Autumn	TB	T	B	2	0	0	0	0	0	1	13	2	140	0
126	A	2018-12-18	32	Autumn	TV	T	V	5	0	1	0	0	0	0	239	2	0	3
127	A	2018-12-18	32	Autumn	VB	V	B	1	0	0	0	0	0	0	136	0	0	0
128	A	2018-12-18	32	Autumn	VV	V	V	9	1	2	0	0	0	0	375	22	0	0
129	A	2018-12-18	32	Autumn	TB	T	B	2	0	0	0	0	0	0	19	0	0	0
130	A	2018-12-18	32	Autumn	TV	T	V	1	1	0	0	0	0	0	62	1	0	0
131	A	2018-12-18	32	Autumn	VB	V	B	4	0	1	0	0	0	0	205	3	0	0
132	A	2018-12-18	32	Autumn	VV	V	V	8	1	0	0	0	0	0	366	0	0	1
133	B	2018-12-18	34	Autumn	TB	T	B	0	0	0	0	0	0	0	0	0	0	0
134	B	2018-12-18	34	Autumn	TV	T	V	1	0	0	0	0	0	0	55	0	2	0
135	B	2018-12-18	34	Autumn	VB	V	B	0	0	0	0	0	0	0	36	0	0	0
136	B	2018-12-18	34	Autumn	VV	V	V	0	0	0	0	0	0	0	33	1	0	0
137	B	2018-12-18	34	Autumn	TB	T	B	0	0	0	0	0	0	0	11	1	0	0
138	B	2018-12-18	34	Autumn	TV	T	V	2	0	0	0	0	0	0	73	3	0	0
139	B	2018-12-18	34	Autumn	VB	V	B	1	0	0	0	0	0	0	189	4	0	0
140	B	2018-12-18	34	Autumn	VV	V	V	0	0	0	0	0	0	0	10	1	0	0
141	B	2018-12-18	34	Autumn	TB	T	B	0	0	0	0	0	0	0	0	0	0	0
142	B	2018-12-18	34	Autumn	TV	T	V	1	0	0	0	0	0	0	75	1	0	0
143	B	2018-12-18	34	Autumn	VB	V	B	1	0	0	0	0	0	0	27	0	0	0
144	B	2018-12-18	34	Autumn	VV	V	V	0	0	0	0	0	0	0	22	1	0	1
